# Supplementary material for: Effect of Gallium as an Additive Over Corresponding Ni–Mo/γ-Al2O3 Catalysts on the Hydrodesulfurization Performance of 4,6-DMDBT
Source: Front Chem. 2022 Mar 15;10:865375. doi: 10.3389/fchem.2022.865375 (PMC8965378; doi:10.3389/fchem.2022.865375)
Supplement: Supplementary file 1 [file DataSheet1.ZIP]

Archive with 17 entries (11 files):
- supplementary material presentation1/
- supplementary material presentation1/FIGURE 1/
- supplementary material presentation1/FIGURE 1/XRD.tif
- supplementary material presentation1/FIGURE 2/
- supplementary material presentation1/FIGURE 2/Pore diameter distribution.tif
- supplementary material presentation1/FIGURE 3/
- supplementary material presentation1/FIGURE 3/HRTEM-A.tif
- supplementary material presentation1/FIGURE 3/HRTEM-B.tif
- supplementary material presentation1/FIGURE 3/HRTEM-C.tif
- supplementary material presentation1/FIGURE 3/HRTEM-D.tif
- supplementary material presentation1/FIGURE 4/
- supplementary material presentation1/FIGURE 4/NH3-TPD.tif
- supplementary material presentation1/FIGURE 5/
- supplementary material presentation1/FIGURE 5/Catalytic performance-A.tif
- supplementary material presentation1/FIGURE 5/Catalytic performance-B.tif
- supplementary material presentation1/FIGURE 5/Catalytic performance-C.tif
- supplementary material presentation1/FIGURE 5/Catalytic performance-D.tif
