# Supplementary material for: Effect of Gallium as an Additive Over Corresponding Ni–Mo/γ-Al2O3 Catalysts on the Hydrodesulfurization Performance of 4,6-DMDBT
Source: Front Chem. 2022 Mar 15;10:865375. doi: 10.3389/fchem.2022.865375 (PMC8965378; doi:10.3389/fchem.2022.865375)
Supplement: Supplementary file 2 [file DataSheet2.ZIP]

Archive with 3 entries (1 files):
- supplementary material presentation2/
- supplementary material presentation2/SCHEME 1/
- supplementary material presentation2/SCHEME 1/HDS Reaction Scheme.tif
